# Supplementary material for: Advances in S gene targeted genome-editing and its applicability to disease resistance breeding in selected Solanaceae crop plants
Source: Bioengineered. 2022 Jul 26;13(6):14646–66. doi: 10.1080/21655979.2022.2099599 (PMC9342254; doi:10.1080/21655979.2022.2099599)
Supplement: Supplemental Material [file KBIE_A_2099599_SM6544.xlsx]

## Sheet: Sheet1
Advances in S Gene Targeted Genome-editing and its Applicability to Disease Resistance Breeding in Selected Solanaceae Crop Plants
Supplementary Table 1. S genes targeted for genome-editing in the three Solanaeae crops to develop resistance against various diseases. Sequence mining for the target S genes was performed using the sequence names against the NCBI sequence database and re-annotation was performed BLAST2GO.
S.No.	Sequence name	Sequence description	GO terms
1	LeExP1	expansin-A4-like	extracellular region;cell wall;integral component of membrane;plant-type cell wall organization
2	Sitiens	Indole-3-acetaldehyde oxidase	iron ion binding;electron transfer activity;2 iron, 2 sulfur cluster binding;FAD binding;electron transport chain
3	SIMLO1	MLO-like protein 6
4	CaMLO2	MLO-like protein 6	integral component of membrane;calmodulin binding;defense response;response to biotic stimulus
5	Cel1	endoglucanase 18-like	cellulase activity;cellulose catabolic process
6	CaWRKY1	probable WRKY transcription factor 23	nucleus;DNA-binding transcription factor activity;sequence-specific DNA binding;regulation of transcription, DNA-templated
7	CaWRKY58	probable WRKY transcription factor 3	nucleus;DNA-binding transcription factor activity;sequence-specific DNA binding;regulation of transcription, DNA-templated
8	DMR1	homoserine kinase	chloroplast stroma;homoserine kinase activity;ATP binding;threonine metabolic process;response to bacterium;response to fungus;phosphorylation;photoperiodism, flowering
9	SlDMR6-1	protein DOWNY MILDEW RESISTANCE 6-like	metal ion binding;dioxygenase activity;oxidation-reduction process
10	XSP10	xylem sap protein 10 kDa precursor	fatty acid binding;systemic acquired resistance
11	UPA7	expansin-A11-like	extracellular region;cell wall;membrane;plant-type cell wall organization
12	UPA20	Transcription factor bHLH74	nucleus;DNA-binding transcription factor activity;protein dimerization activity;regulation of transcription, DNA-templated
13	eIF4E1	eukaryotic translation initiation factor 4E	eukaryotic translation initiation factor 4F complex;RNA 7-methylguanosine cap binding;translation initiation factor activity;translational initiation
14	pvr1	eukaryotic translation initiation factor 4E	eukaryotic translation initiation factor 4F complex;RNA 7-methylguanosine cap binding;translation initiation factor activity;translational initiation
15	pvr2	eukaryotic translation initiation factor 4E	eukaryotic translation initiation factor 4F complex;RNA 7-methylguanosine cap binding;translation initiation factor activity;translational initiation
16	pvr6	eukaryotic translation initiation factor	nucleus;translation initiation factor activity;RNA 7-methylguanosine cap binding;eukaryotic translation initiation factor 4F complex;cytosol;translational initiation;negative regulation of defense response to virus
17	CESA3	cellulose synthase A catalytic subunit 3 [UDP-forming]	trans-Golgi network;plasma membrane;integral component of membrane;cellulose synthase (UDP-forming) activity;metal ion binding;plant-type primary cell wall biogenesis;cellulose biosynthetic process;cell wall organization
18	DMR6	protein DOWNY MILDEW RESISTANCE 6	flavone synthase activity;salicylate 5-hydroxylase activity;metal ion binding;defense response to oomycetes;response to fungus;response to salicylic acid;leaf senescence;defense response to bacterium;salicylic acid catabolic process;flavone biosynthetic process;oxidation-reduction process
19	DND1	cyclic nucleotide-gated ion channel 2	membrane;intracellular cyclic nucleotide activated cation channel activity;metal ion transmembrane transporter activity;calcium ion transport;cellular response to stimulus;inorganic cation transmembrane transport
20	SR1	signal responsive 1	nucleus;DNA-binding transcription factor activity;calmodulin binding;sequence-specific DNA binding;leaf senescence;defense response to bacterium;positive regulation of transcription by RNA polymerase II;defense response to fungus;cellular response to cold;extracellular ATP signaling;positive regulation of defense response to insect
21	PMR4	callose synthase 12	1,3-beta-D-glucan synthase complex;integral component of membrane;1,3-beta-D-glucan synthase activity;(1->3)-beta-D-glucan biosynthetic process
22	BIK1	serine/threonine-protein kinase BIK1	regulation of jasmonic acid biosynthetic process;regulation of salicylic acid biosynthetic process;protein autophosphorylation;protein kinase activity;nucleolus;regulation of defense response to bacterium;pattern recognition receptor signaling pathway;plasma membrane;nucleotide binding;response to molecule of bacterial origin;protein binding;endosome;defense response to fungus
23	CPR5	protein CPR-5	integral component of membrane;nuclear membrane;systemic acquired resistance;response to ethylene;trichome morphogenesis;leaf senescence;sugar mediated signaling pathway;photoperiodism, flowering
24	DND2	cyclic nucleotide-gated cation channel 4	plasma membrane;integral component of membrane;ion channel activity;calmodulin binding;cation transmembrane transporter activity;cAMP binding;cGMP binding;plant-type hypersensitive response;cation transmembrane transport
25	PMR5	protein PMR5	endoplasmic reticulum;Golgi apparatus;integral component of membrane;O-acetyltransferase activity;defense response;response to fungus
26	PMR6	probable pectate lyase 13	integral component of membrane;anchored component of plasma membrane;pectate lyase activity;metal ion binding;defense response, incompatible interaction;cell wall modification involved in multidimensional cell growth;pectin catabolic process
Note: No matching GO term was found for SIMLO1
